# Supplementary material for: Epstein-Barr Virus LMP1 Modulates the CD63 Interactome
Source: Viruses. 2021 Apr 15;13(4):675. doi: 10.3390/v13040675 (PMC8071190; doi:10.3390/v13040675)
Supplement: Supplementary file 1 [file viruses-13-00675-s001.zip]

Archive with 14 entries (13 files):
- File S1 Total identified proteins.xlsx
- File S2 CD63 interacting proteins.xlsx
- File S3 GO BP enrichment CD63_BirA.csv
- File S4 KEGG enrichment CD63_BirA.csv
- Files S5 GO BP enrichment CD63_BirA+LMP1.csv
- Files S6 KEGG enrichment CD63_BirA+LMP1.csv
- Uncropped blots_CD63 BioID_3_24_2021.pdf
- viruses-1135412-suppl-proofreading done/
- viruses-1135412-suppl-proofreading done/File S1 Total identified proteins.xlsx
- viruses-1135412-suppl-proofreading done/File S2 CD63 interacting proteins.xlsx
- viruses-1135412-suppl-proofreading done/File S3 GO BP enrichment CD63_BirA.csv
- viruses-1135412-suppl-proofreading done/File S4 KEGG enrichment CD63_BirA.csv
- viruses-1135412-suppl-proofreading done/Files S5 GO BP enrichment CD63_BirA+LMP1.csv
- viruses-1135412-suppl-proofreading done/Files S6 KEGG enrichment CD63_BirA+LMP1.csv
