# Supplementary material for: Epstein-Barr Virus LMP1 Modulates the CD63 Interactome
Source: Viruses. 2021 Apr 15;13(4):675. doi: 10.3390/v13040675 (PMC8071190; doi:10.3390/v13040675)
Supplement: Supplementary file 1 [file viruses-13-00675-s001.zip › File S3 GO BP enrichment CD63_BirA.csv]

Enrichment FDR	Genes in list	Total genes	Functional Category	Genes
3.21E-22	115	3087	Cellular localization	PLD1 RAB21 RHOU SEC62 ZFYVE16 PKP2 SEC61A1 TBC1D22B PICALM STX7 ITPR3 VTI1B STX4 STX10 TMEM106B RAB5C RAB34 RAB23 SNX17 CCDC88A TBC1D5 STX6 GCC2 SNX27 SNAP47 USP6NL PARD3 ZFYVE9 STX5 ARFIP1 SUN1 RAB31 TBC1D10B ARL13B PACS1 ZDHHC20 PLCB1 TWF2 SYNE2 ARHGAP21 YWHAE CORO1C MACF1 STARD3 ATP1B1 GOLGA4 NKD2 EGFR SNX12 FAM91A1 SEC24C CTNNA1 GOPC SNX5 KIF16B PALM MICALL1 EHD4 RAB11FIP2 LZTS2 SLC9A3R1 EHD1…
2.21E-21	111	2988	Protein localization	RHOU SEC62 ZFYVE16 PKP2 SEC61A1 TBC1D22B STX7 RAB21 VTI1B STX4 STX10 AKAP10 RAB5C RAB34 RAB23 SNX17 SCAMP3 TBC1D5 STX6 GCC2 CEP55 SCAMP2 SNX27 TNFRSF21 USP6NL PARD3 STX5 ARFIP1 SUN1 RAB31 TBC1D10B ARL13B PACS1 ZDHHC20 TWF2 SYNE2 PICALM PLEKHA1 YWHAE MACF1 ATP1B1 GOLGA4 NKD2 EGFR SNX12 SQSTM1 FAM91A1 CADM1 CTNNA1 GOPC PTPN23 SNX5 PALM MICALL1 ARFGAP1 RAB11FIP2 LZTS2 SLC9A3R1 EHD1 CORO1C EHBP1 RRBP…
2.71E-21	118	3354	Macromolecule localization	RHOU SEC62 ZFYVE16 PKP2 SEC61A1 TBC1D22B STX7 RAB21 VTI1B STX4 STX10 AKAP10 RAB5C RAB34 RAB23 SNX17 SCAMP3 TBC1D5 STX6 GCC2 CEP55 SCAMP2 PCTP SNX27 TNFRSF21 USP6NL PARD3 STX5 ARFIP1 SUN1 RAB31 TBC1D10B ARL13B PACS1 ZDHHC20 TWF2 SYNE2 PICALM PLEKHA1 YWHAE MACF1 STARD3 ATP1B1 GOLGA4 NKD2 EGFR SNX12 SQSTM1 FAM91A1 CADM1 CTNNA1 GOPC PTPN23 SNX5 PALM MICALL1 ARFGAP1 RAB11FIP2 LZTS2 SLC9A3R1 EHD1 CORO1…
9.33E-21	96	2364	Establishment of localization in cell	PLD1 RAB21 RHOU SEC62 ZFYVE16 SEC61A1 TBC1D22B PICALM STX7 ITPR3 VTI1B STX4 STX10 RAB5C RAB34 RAB23 SNX17 CCDC88A TBC1D5 STX6 GCC2 SNX27 SNAP47 USP6NL PARD3 ZFYVE9 STX5 ARFIP1 RAB31 TBC1D10B ZDHHC20 PLCB1 ARHGAP21 YWHAE CORO1C STARD3 SNX12 FAM91A1 SEC24C SYNE2 SNX5 KIF16B MICALL1 EHD4 RAB11FIP2 LZTS2 EHD1 VAMP4 EFNB2 SNX6 AKAP12 FLOT2 SPRY2 STOM VIPAS39 AP2M1 SPRY1 NDUFAF2 SUN1 AKAP13 C2CD2L AP3S…
1.22E-18	87	2139	Movement of cell or subcellular component	RAB21 CYFIP2 PLD1 ITGB5 KIF16B EFNB1 PTP4A1 EFNB2 PAK4 EPHB4 PLXNB2 CYFIP1 ROCK1 GTPBP4 MACF1 NOTCH1 PTPRJ JAM3 ROBO1 PEAK1 BMPR2 CTNNA1 SYNE2 NEO1 PTPN23 ITGA6 YWHAE SLC9A3R1 CORO1C CCDC88A KTN1 MPP1 FLOT2 SORD EGFR GJA1 NCK1 WASF2 VANGL2 PRKCI SUN1 SPRED1 ARL13B OXSR1 DAG1 CSPG4 AP3S1 PTPN11 PLCB1 PURA MYO5A KRIT1 PKP2 IGBP1 STX4 BMPR1A ARHGAP21 DOCK7 ROCK2 SPRY2 MINK1 PTPRF CDC42BPA PTPRG DLG5…
1.22E-18	89	2220	Vesicle-mediated transport	ZFYVE16 PICALM STX7 VTI1B ARFGAP1 STX4 STX10 RAB11FIP2 RAB5C RAB34 SMAP1 SNX17 RHOU STX6 GCC2 SNX27 SNAP47 CSNK1G3 ZFYVE9 STX5 RAB31 RAB21 SNX5 CORO1C VAMP4 MACF1 STARD3 GOLGA4 EGFR SNX12 SPTBN2 FAM91A1 SEC24C GOPC KIF16B MICALL1 EHD4 EHD1 EHBP1 EFNB2 VPS45 NKD2 PI4K2A WASF2 AP2M1 PRKCI PACSIN3 AP3S1 FNBP1 MYO6 MYO5A ARC ROCK1 PTPN23 TMEM230 EEA1 PIKFYVE SNX6 TBC1D5 NOTCH1 USP6NL VIPAS39 UBXN6 TB…
1.22E-18	74	1589	Cell projection organization	CYFIP2 PLD1 EFNB1 PALM TMEM106B RHOU EFNB2 CDC42EP1 MINK1 GPRIN1 ARL13B CDC42EP4 EPHB4 PLXNB2 TWF2 CYFIP1 PLEKHA1 MACF1 ITM2C GOLGA4 NOTCH1 ROBO1 CTNNA1 SYNE2 NEO1 ROCK1 PICALM PTPN23 RAB21 ITGA6 MICALL1 TRIP11 NUMBL SLC9A3R1 RAB34 EHD1 CORO1C TANC1 CCDC88A PAK4 KIDINS220 SPRY2 PTPRF PTPRG TNFRSF21 EGFR DLG5 GJA1 NCK1 WASF2 CUL4B VANGL2 PRKCD TSC1 JAM3 APBB1 DAG1 PTPN11 ARC BMPR2 RAB23 DOCK7 ABL2…
2.67E-18	83	1993	Cellular macromolecule localization	RHOU SEC62 ZFYVE16 PKP2 SEC61A1 TBC1D22B STX7 RAB21 VTI1B STX4 STX10 RAB5C RAB34 RAB23 SNX17 TBC1D5 STX6 GCC2 SNX27 USP6NL STX5 ARFIP1 SUN1 RAB31 TBC1D10B ARL13B PACS1 ZDHHC20 TWF2 SYNE2 YWHAE MACF1 ATP1B1 GOLGA4 NKD2 EGFR FAM91A1 CTNNA1 GOPC SNX5 PALM MICALL1 RAB11FIP2 LZTS2 SLC9A3R1 SNX6 AKAP12 DENND4C SNAP47 STOM PARD3 SLC7A11 VIPAS39 SQSTM1 AP2M1 PRKCI DAG1 SEC24C AP3S1 PTPN11 PURA HGS NF2 MY…
6.40E-18	82	1981	Cellular protein localization	RHOU SEC62 ZFYVE16 PKP2 SEC61A1 TBC1D22B STX7 RAB21 VTI1B STX4 STX10 RAB5C RAB34 RAB23 SNX17 TBC1D5 STX6 GCC2 SNX27 USP6NL STX5 ARFIP1 SUN1 RAB31 TBC1D10B ARL13B PACS1 ZDHHC20 TWF2 SYNE2 YWHAE MACF1 ATP1B1 GOLGA4 NKD2 EGFR FAM91A1 CTNNA1 GOPC SNX5 PALM MICALL1 RAB11FIP2 LZTS2 SLC9A3R1 SNX6 AKAP12 DENND4C SNAP47 STOM PARD3 SLC7A11 VIPAS39 SQSTM1 AP2M1 PRKCI DAG1 SEC24C AP3S1 PTPN11 PURA HGS NF2 MY…
1.13E-17	81	1959	Intracellular transport	RAB21 RHOU SEC62 ZFYVE16 SEC61A1 TBC1D22B PICALM STX7 VTI1B STX4 STX10 RAB5C RAB34 RAB23 SNX17 CCDC88A TBC1D5 STX6 GCC2 SNX27 SNAP47 USP6NL ZFYVE9 STX5 ARFIP1 RAB31 TBC1D10B ZDHHC20 YWHAE CORO1C SNX12 FAM91A1 SEC24C SYNE2 SNX5 KIF16B MICALL1 EHD4 LZTS2 EHD1 VAMP4 SNX6 AKAP12 FLOT2 STOM PARD3 VIPAS39 AP2M1 SUN1 AKAP13 AP3S1 PTPN11 PURA HGS MYO5A PTPN23 TMEM230 ARHGAP21 SLC9A3R1 PIKFYVE PRKCD TSC1 …
1.60E-17	71	1552	Plasma membrane bounded cell projection organization	CYFIP2 PLD1 EFNB1 PALM TMEM106B EFNB2 CDC42EP1 MINK1 GPRIN1 ARL13B CDC42EP4 EPHB4 PLXNB2 TWF2 CYFIP1 PLEKHA1 MACF1 ITM2C GOLGA4 NOTCH1 ROBO1 CTNNA1 SYNE2 NEO1 ROCK1 PICALM PTPN23 RAB21 ITGA6 MICALL1 TRIP11 NUMBL SLC9A3R1 EHD1 CORO1C TANC1 CCDC88A PAK4 KIDINS220 PTPRF PTPRG TNFRSF21 EGFR DLG5 GJA1 NCK1 WASF2 CUL4B VANGL2 PRKCD TSC1 JAM3 APBB1 DAG1 PTPN11 ARC BMPR2 RAB23 DOCK7 ABL2 PRKCI ARPIN FKBP…
5.21E-17	100	2905	Regulation of localization	PLD1 RHOU ITPR3 ARFGAP1 RAB5C PTP4A1 SMAP1 GCC2 TNFRSF21 PLCB1 PLXNB2 ARC PICALM STX7 RAB21 VTI1B STX4 GTPBP4 YWHAE MACF1 ATP1B1 NKD2 EGFR SNX12 NOTCH1 PTPRJ ARFIP1 JAM3 INSR PTPN11 CADM1 BMPR2 CTNNA1 GOPC SYNE2 PTPN23 SNX5 EHD4 RAB11FIP2 LZTS2 SLC9A3R1 EHD1 CORO1C VAMP4 EFNB2 MPP1 STX6 STOM PARD3 SLC7A11 GJA1 HK1 NCK1 SQSTM1 AP2M1 PRKCI NDUFAF2 PACSIN3 SPRED1 APBB1 C2CD2L OXSR1 DAG1 PTPN2 NF2 MY…
1.33E-16	94	2653	Regulation of cellular component organization	RHOU PLD1 ADD1 PALM ARFGAP1 RAB5C SMAP1 MACF1 CDC42EP1 CCDC8 CDC42EP4 PLXNB2 TWF2 ROCK1 PICALM EFNB2 NCLN ITM2C GOLGA4 EGFR PTPRJ MPP7 STX5 TSC1 ROBO1 PEAK1 PTPN11 RCC1 BMPR2 ARPIN FKBP4 SYNE2 RAB21 EHD4 CDC37 TMEM106B EHD1 CORO1C CAND1 CCDC88A VAMP4 PPFIA1 ROCK2 SPRY2 PTPRF PTPRG SLC7A11 DLG5 GJA1 NCK1 AP2M1 VANGL2 PRKCD PACSIN3 JAM3 APBB1 AKAP13 INSR DAG1 SPTBN2 GRB2 PLCB1 SPTAN1 ARC CYFIP1 CDC…
8.91E-16	54	1008	Neuron projection development	CYFIP2 EFNB1 TMEM106B EFNB2 MINK1 GPRIN1 EPHB4 PLXNB2 TWF2 CYFIP1 MACF1 ITM2C GOLGA4 NOTCH1 ROBO1 CTNNA1 NEO1 PICALM RAB21 MICALL1 TRIP11 NUMBL SLC9A3R1 EHD1 CCDC88A PAK4 KIDINS220 PTPRF PTPRG TNFRSF21 EGFR DLG5 GJA1 NCK1 CUL4B VANGL2 TSC1 JAM3 APBB1 DAG1 PTPN11 ARC BMPR2 ROCK1 DOCK7 ABL2 PRKCI FKBP4 FAM129B PARD3 SPTBN2 GRB2 PDLIM7 SPTAN1
6.28E-15	27	239	Endosomal transport	ZFYVE16 VTI1B STX10 SNX17 STX6 GCC2 SNX27 ZFYVE9 CORO1C STX5 MICALL1 EHD4 EHD1 VAMP4 PICALM PTPN23 SNX5 PIKFYVE SNX6 TBC1D5 UBXN6 TBC1D10B ARHGAP1 HGS EEA1 SQSTM1 CHMP6
1.07E-14	83	2308	Establishment of protein localization	RHOU SEC62 ZFYVE16 SEC61A1 TBC1D22B STX7 RAB21 VTI1B STX4 STX10 RAB5C RAB34 RAB23 SNX17 SCAMP3 TBC1D5 STX6 GCC2 CEP55 SCAMP2 SNX27 TNFRSF21 USP6NL STX5 ARFIP1 RAB31 TBC1D10B ZDHHC20 PLEKHA1 YWHAE MACF1 GOLGA4 SNX12 FAM91A1 CADM1 GOPC PTPN23 SNX5 MICALL1 ARFGAP1 RAB11FIP2 EHD1 CORO1C EHBP1 RRBP1 KTN1 SNX6 AKAP12 VPS45 DENND4C SNAP47 EGFR SNX30 STOM PARD3 SLC7A11 VIPAS39 GJA1 HK1 AGAP1 AP2M1 NDUFAF…
2.11E-14	74	1921	Locomotion	CYFIP2 PLD1 ITGB5 EFNB1 PTP4A1 EFNB2 PAK4 EPHB4 PLXNB2 CYFIP1 ROCK1 GTPBP4 MACF1 NOTCH1 PTPRJ JAM3 ROBO1 PEAK1 BMPR2 CTNNA1 SYNE2 NEO1 PTPN23 ITGA6 YWHAE SLC9A3R1 CORO1C CCDC88A MPP1 SORD EGFR GJA1 NCK1 WASF2 VANGL2 PRKCI SUN1 SPRED1 ARL13B OXSR1 DAG1 CSPG4 PTPN2 PTPN11 PLCB1 MYO5A KRIT1 STX4 BMPR1A DOCK7 ROCK2 SPRY2 MINK1 PTPRF CDC42BPA PTPRG DLG5 DST PRKCD INSR MYO18A ARC ARPIN FAT1 FAM129B TNF…
3.52E-14	81	2265	Amide transport	RHOU SEC62 ZFYVE16 SEC61A1 TBC1D22B STX7 RAB21 VTI1B STX4 STX10 RAB5C RAB34 RAB23 SNX17 SCAMP3 TBC1D5 STX6 GCC2 SLC5A6 SCAMP2 SNX27 TNFRSF21 USP6NL STX5 ARFIP1 RAB31 TBC1D10B ZDHHC20 YWHAE MACF1 GOLGA4 SNX12 FAM91A1 CADM1 GOPC PTPN23 SNX5 MICALL1 ARFGAP1 RAB11FIP2 SLC9A3R1 EHD1 EHBP1 RRBP1 KTN1 SNX6 AKAP12 VPS45 DENND4C SNAP47 EGFR SNX30 STOM PARD3 SLC7A11 VIPAS39 GJA1 HK1 AGAP1 AP2M1 NDUFAF2 APB…
3.95E-14	61	1386	Cytoskeleton organization	NOS1AP SYNE2 PKP2 MARK3 ADD1 CCDC88A RHOU MAPKAP1 MACF1 CDC42EP1 SPECC1 GCC2 MINK1 TACC1 PARD3 DST SUN1 PACSIN3 NCKAP5L CCDC8 CDC42EP4 ARC TWF2 ROCK1 CDC42BPA TSC1 RCC1 ARPIN FKBP4 CTNNA1 FAT1 PALM LZTS2 SLC9A3R1 CORO1C PPFIA1 ROCK2 SPRY2 DIAPH3 NCK1 WASF2 VANGL2 PRKCI PRKCD SPRY1 JAM3 AKAP13 DAG1 SPTBN2 GRB2 PDLIM7 SPTAN1 ITGB5 DOCK7 VAMP4 ZYX NF2 MYO18A CYFIP1 PAK4 ABL2
4.10E-14	80	2228	Peptide transport	RHOU SEC62 ZFYVE16 SEC61A1 TBC1D22B STX7 RAB21 VTI1B STX4 STX10 RAB5C RAB34 RAB23 SNX17 SCAMP3 TBC1D5 STX6 GCC2 SCAMP2 SNX27 TNFRSF21 USP6NL STX5 ARFIP1 RAB31 TBC1D10B ZDHHC20 YWHAE MACF1 GOLGA4 SNX12 FAM91A1 CADM1 GOPC PTPN23 SNX5 MICALL1 ARFGAP1 RAB11FIP2 SLC9A3R1 EHD1 EHBP1 RRBP1 KTN1 SNX6 AKAP12 VPS45 DENND4C SNAP47 EGFR SNX30 STOM PARD3 SLC7A11 VIPAS39 GJA1 HK1 AGAP1 AP2M1 NDUFAF2 APBB1 C2CD…
