# Supplementary material for: Epstein-Barr Virus LMP1 Modulates the CD63 Interactome
Source: Viruses. 2021 Apr 15;13(4):675. doi: 10.3390/v13040675 (PMC8071190; doi:10.3390/v13040675)
Supplement: Supplementary file 1 [file viruses-13-00675-s001.zip › File S4 KEGG enrichment CD63_BirA.csv]

Enrichment FDR	Genes in list	Total genes	Functional Category	Genes
8.12E-13	25	244	Endocytosis	EHD1 RAB31 VPS45 AGAP1 AP2M1 EGFR RAB11FIP2 SNX5 GRK6 SNX12 EHD4 PLD1 ARFGAP1 PRKCI PARD3 SNX6 RAB5C SMAP1 CHMP6 ITCH EEA1 USP8 HGS ZFYVE9 ZFYVE16
0.000100068	13	181	Axon guidance	PAK4 EFNB1 EFNB2 EPHB4 PLXNB2 NCK1 NEO1 PARD3 PTPN11 ROBO1 ROCK1 BMPR2 ROCK2
0.000304579	6	34	SNARE interactions in vesicular transport	VTI1B STX4 STX5 STX7 VAMP4 STX10
0.006973173	11	214	Regulation of actin cytoskeleton	WASF2 PAK4 EGFR PIKFYVE CYFIP1 CYFIP2 ITGA6 ITGB5 ROCK1 DIAPH3 ROCK2
0.008720748	7	93	GnRH signaling pathway	ADCY9 EGFR PLCB1 GRB2 ITPR3 PLD1 PRKCD
0.009827802	6	72	Adherens junction	CTNNA1 EGFR INSR PARD3 PTPRF PTPRJ
0.009827802	6	72	Arrhythmogenic right ventricular cardiomyopathy (ARVC)	CTNNA1 DAG1 GJA1 ITGA6 ITGB5 PKP2
0.012065867	7	106	Parathyroid hormone synthesis, secretion and action	AKAP13 ADCY9 EGFR PLCB1 ITPR3 PLD1 SLC9A3R1
0.016213944	8	148	Phospholipase D signaling pathway	ADCY9 EGFR PLCB1 GRB2 INSR PLD1 PTPN11 TSC1
0.016213944	10	224	Human cytomegalovirus infection	AKAP13 ADCY9 EGFR PLCB1 GRB2 ITPR3 JAK1 ROCK1 TSC1 ROCK2
0.018093517	6	88	Gap junction	ADCY9 EGFR PLCB1 GJA1 GRB2 ITPR3
0.019719419	6	91	TGF-beta signaling pathway	NEO1 ROCK1 BMPR1A BMPR2 ZFYVE9 ZFYVE16
0.028013061	8	170	Tight junction	NF2 PRKCI PARD3 ROCK1 JAM3 TJAP1 SLC9A3R1 ROCK2
0.029612058	7	137	Insulin signaling pathway	FLOT2 GRB2 HK1 INSR PRKCI PTPRF TSC1
0.029612058	7	138	Estrogen signaling pathway	ADCY9 EGFR FKBP4 PLCB1 GRB2 ITPR3 PRKCD
0.03620961	9	232	Ras signaling pathway	PAK4 EGFR ABL2 GRB2 INSR PLD1 PTPN11 RAB5C RASAL2
0.03620961	8	189	Chemokine signaling pathway	ADCY9 PLCB1 GRK6 GRB2 PRKCD PARD3 ROCK1 ROCK2
0.03620961	7	150	Phagosome	PIKFYVE SEC61A1 ITGB5 RAB5C EEA1 STX7 HGS
0.03620961	4	48	Endocrine and other factor-regulated calcium reabsorption	ADCY9 AP2M1 PLCB1 ATP1B1
0.03620961	7	150	MicroRNAs in cancer	SPRY2 PAK4 EGFR GRB2 NOTCH1 ROCK1 BMPR2
