# Supplementary material for: Epstein-Barr Virus LMP1 Modulates the CD63 Interactome
Source: Viruses. 2021 Apr 15;13(4):675. doi: 10.3390/v13040675 (PMC8071190; doi:10.3390/v13040675)
Supplement: Supplementary file 1 [file viruses-13-00675-s001.zip › Files S5 GO BP enrichment CD63_BirA+LMP1.csv]

Enrichment FDR	Genes in list	Total genes	Functional Category	Genes
1.68E-32	87	907	Peptide metabolic process	MRPS17 SARS RPS5 AARS VARS GARS EIF3B EIF3A C1QBP TARS TSFM CNOT1 FXR2 RPL36 GGT7 TARS2 EIF3M AIMP1 RPSA QARS MRPL13 TRMT10C MRPL11 MRPS11 RPL35A GSTK1 EIF3I PPP1R15A CLU EIF3G YARS2 RPS27 EIF3K UPF1 EIF2AK2 EIF2B3 GSTP1 EIF4G2 EIF4G1 PARK7 AGO2 RPL30 EIF5B RBM4 TYMS CALR MTOR DHFR RHOA PABPC1 IGF2BP2 EIF4G3 MRPL22 MAPK1 MAPK3 MRPS30 MRPS27 MRPL3 MRPL19 MRPL37 MRPS2 GLO1 HNRNPR EIF5A NARS EIF2A B…
2.04E-32	78	726	Translation	MRPS17 SARS RPS5 AARS VARS GARS EIF3B EIF3A C1QBP TARS TSFM CNOT1 FXR2 RPL36 TARS2 EIF3M AIMP1 RPSA QARS MRPL13 TRMT10C MRPL11 MRPS11 RPL35A EIF3I PPP1R15A EIF3G YARS2 RPS27 EIF3K UPF1 EIF2AK2 EIF2B3 EIF4G2 EIF4G1 AGO2 RPL30 EIF5B RBM4 TYMS CALR MTOR DHFR RHOA PABPC1 IGF2BP2 EIF4G3 MRPL22 MAPK1 MAPK3 MRPS30 MRPS27 MRPL3 MRPL19 MRPL37 MRPS2 HNRNPR GGT7 EIF5A NARS EIF2A LARP4 MAGOH PA2G4 MRPS23 EIF…
2.10E-32	79	751	Peptide biosynthetic process	MRPS17 SARS RPS5 AARS VARS GARS EIF3B EIF3A C1QBP TARS TSFM CNOT1 FXR2 RPL36 TARS2 EIF3M AIMP1 RPSA QARS MRPL13 TRMT10C MRPL11 MRPS11 RPL35A EIF3I PPP1R15A EIF3G YARS2 RPS27 EIF3K UPF1 EIF2AK2 EIF2B3 EIF4G2 EIF4G1 AGO2 RPL30 EIF5B RBM4 TYMS CALR MTOR DHFR RHOA PABPC1 IGF2BP2 EIF4G3 MRPL22 MAPK1 MAPK3 MRPS30 MRPS27 MRPL3 MRPL19 MRPL37 MRPS2 HNRNPR GGT7 EIF5A NARS EIF2A LARP4 MAGOH PA2G4 MRPS23 EIF…
5.08E-32	74	662	Posttranscriptional regulation of gene expression	AARS C1QBP TARDBP CNOT1 FXR2 CARHSP1 MRPL13 TRMT10C HNRNPA0 PPP1R15A AGO2 UPF1 EIF2AK2 EIF3B EIF4G2 EIF4G1 HNRNPA2B1 TSFM XPO5 EIF5B RBM4 TYMS CALR MTOR DHFR RHOA PABPC1 IGF2BP2 EIF4G3 PABPC4 MAPK1 MAPK3 MRPS27 HNRNPR EIF5A EIF2A RPL30 MAGOH PA2G4 EIF3K TCOF1 HNRNPC NCL MAP2K2 LARP4 MAP2K1 PDE12 DDX1 PSMB1 NUP160 PSMA4 POLR2B NUP133 PSMC6 NUP93 POLR2C PSMA2 PSMD3 NUP98 NUP107 NUP155 PSMB2 NUP214 …
9.99E-30	95	1203	Cellular amide metabolic process	MRPS17 SARS MTHFD2 ASNS RPS5 AARS VARS GARS EIF3B EIF3A C1QBP TARS TSFM CNOT1 FXR2 RPL36 GGT7 TARS2 EIF3M PMVK AIMP1 RPSA QARS MRPL13 TRMT10C MRPL11 MRPS11 RPL35A GSTK1 FAR1 DHFR EIF3I PPP1R15A CLU EIF3G YARS2 RPS27 EIF3K UPF1 EIF2AK2 EIF2B3 GSTP1 EIF4G2 EIF4G1 PARK7 AGO2 RPL30 EIF5B RBM4 TYMS CALR MTOR RHOA PABPC1 IGF2BP2 EIF4G3 MRPL22 MAPK1 MAPK3 MRPS30 MRPS27 MRPL3 MRPL19 MRPL37 MRPS2 GLO1 HNR…
3.53E-29	82	911	Amide biosynthetic process	MRPS17 SARS ASNS RPS5 AARS VARS GARS EIF3B EIF3A C1QBP TARS TSFM CNOT1 FXR2 RPL36 TARS2 EIF3M AIMP1 RPSA QARS MRPL13 TRMT10C MRPL11 MRPS11 RPL35A DHFR EIF3I PPP1R15A EIF3G YARS2 RPS27 EIF3K UPF1 EIF2AK2 EIF2B3 EIF4G2 EIF4G1 AGO2 RPL30 EIF5B RBM4 TYMS CALR MTOR RHOA PABPC1 IGF2BP2 EIF4G3 MRPL22 MAPK1 MAPK3 MRPS30 MRPS27 MRPL3 MRPL19 MRPL37 MRPS2 HNRNPR GGT7 EIF5A NARS ATIC EIF2A GART LARP4 MAGOH P…
4.05E-27	121	2046	Organonitrogen compound biosynthetic process	MRPS17 SARS ADSS PFKP ASNS RPS5 AARS VARS PGK1 GARS EIF3B EIF3A C1QBP TARS TSFM CNOT1 FXR2 RPL36 GGT7 NMT1 PFKL TARS2 EIF3M GART AIMP1 RPSA DTYMK CANT1 GPHN QARS MRPL13 DCAKD TRMT10C MRPL11 IMPDH2 MRPS11 RPL35A APRT DHFR EIF3I PPP1R15A PARK7 EIF3G YARS2 RPS27 EIF3K UPF1 EIF2AK2 EIF2B3 EIF4G2 UMPS EIF4G1 AGO2 RPL30 EIF5B RBM4 TYMS CALR MTOR OAT RHOA PABPC1 IGF2BP2 EIF4G3 MRPL22 APOB MAPK1 MAPK3 AK…
1.95E-25	80	986	MRNA metabolic process	UPF1 EDC4 SART3 XAB2 SF3B2 C1QBP EFTUD2 PRPF19 CPSF3 TARDBP HNRNPA2B1 FXR2 PELO CARHSP1 U2AF1 RBM4 PRPF8 HNRNPA0 EDC3 GEMIN4 SF3B3 SKIV2L PABPC1 HNRNPC SF3B1 HNRNPR RALY HNRNPA1 PPIL1 MAGOH HNRNPK PPIH DDX20 IK AGO2 CNOT1 TFCP2 SMN1 TRMT10C THOC3 DDX1 XRN2 PABPC4 HNRNPH3 DHX15 PDE12 MTOR FASTKD5 PRMT5 NUP98 PSMB1 PSMA4 POLR2B IGF2BP2 RPS5 PSMC6 POLR2C PSMA2 PSMD3 DDX6 PPP2CA EIF4G1 PSMB2 NUP214 P…
1.54E-23	68	765	Cellular nitrogen compound catabolic process	UPF1 EDC4 PFKP PGK1 RNASEH2A TARDBP ITPA FXR2 PFKL PELO CARHSP1 HNRNPA0 EDC3 SND1 SKIV2L GSK3A PABPC1 XRN2 BLVRB NUDT1 CNOT1 FEN1 RNASEH2C PABPC4 AGO2 HNRNPR POR ALDOA MAGOH UPP1 TTC37 MTOR HNRNPC CDKN2A VCP PDE12 PSMB1 NUP160 PSMA4 NUP133 IGF2BP2 RPS5 PSMC6 NUP93 PSMA2 PSMD3 DDX6 NUP98 NUP107 NUP155 PPP2CA EIF4G1 PSMB2 NUP214 TST PSMA1 RPL36 PSMB6 RPL7 RPL30 PSMC3 RPSA EXOSC1 PSMD1 PSMD2 RPS27 R…
4.36E-23	65	712	Nucleobase-containing compound catabolic process	UPF1 EDC4 PFKP PGK1 RNASEH2A TARDBP ITPA FXR2 PFKL PELO CARHSP1 HNRNPA0 EDC3 SND1 SKIV2L GSK3A PABPC1 XRN2 NUDT1 CNOT1 FEN1 RNASEH2C PABPC4 AGO2 HNRNPR ALDOA MAGOH UPP1 TTC37 MTOR HNRNPC CDKN2A VCP PDE12 PSMB1 NUP160 PSMA4 NUP133 IGF2BP2 RPS5 PSMC6 NUP93 PSMA2 PSMD3 DDX6 NUP98 NUP107 NUP155 PPP2CA EIF4G1 PSMB2 NUP214 PSMA1 RPL36 PSMB6 RPL7 RPL30 PSMC3 RPSA EXOSC1 PSMD1 PSMD2 RPS27 RPL35A PSMB3
3.64E-22	66	764	Heterocycle catabolic process	UPF1 EDC4 PFKP PGK1 RNASEH2A TARDBP ITPA FXR2 PFKL PELO CARHSP1 HNRNPA0 EDC3 SND1 SKIV2L GSK3A PABPC1 XRN2 BLVRB NUDT1 CNOT1 FEN1 RNASEH2C PABPC4 AGO2 HNRNPR ALDOA MAGOH UPP1 TTC37 MTOR HNRNPC CDKN2A VCP PDE12 PSMB1 NUP160 PSMA4 NUP133 IGF2BP2 RPS5 PSMC6 NUP93 PSMA2 PSMD3 DDX6 NUP98 NUP107 NUP155 PPP2CA EIF4G1 PSMB2 NUP214 PSMA1 RPL36 PSMB6 RPL7 RPL30 PSMC3 RPSA EXOSC1 PSMD1 PSMD2 RPS27 RPL35A PS…
9.21E-22	66	778	Aromatic compound catabolic process	UPF1 EDC4 PFKP PGK1 RNASEH2A TARDBP ITPA FXR2 PFKL PELO CARHSP1 HNRNPA0 EDC3 SND1 SKIV2L GSK3A PABPC1 XRN2 BLVRB NUDT1 CNOT1 FEN1 RNASEH2C PABPC4 AGO2 HNRNPR ALDOA MAGOH UPP1 TTC37 MTOR HNRNPC CDKN2A VCP PDE12 PSMB1 NUP160 PSMA4 NUP133 IGF2BP2 RPS5 PSMC6 NUP93 PSMA2 PSMD3 DDX6 NUP98 NUP107 NUP155 PPP2CA EIF4G1 PSMB2 NUP214 PSMA1 RPL36 PSMB6 RPL7 RPL30 PSMC3 RPSA EXOSC1 PSMD1 PSMD2 RPS27 RPL35A PS…
1.03E-21	73	951	Viral process	PPIH ICAM1 EIF3B EIF3A SMC3 TARDBP TRIM25 TRIM28 EIF3G PSMC3 JUN UPF1 PSMB1 KPNA6 PSMA4 EIF2AK2 RHOA SF3B2 MAPK1 MAPK3 UBE2I SGTA C1QBP NUP98 IK SKP1 EIF4G1 STAT1 PSMB2 UBR4 PCNA HNRNPA1 PSMB6 FDPS UBXN1 HNRNPK DDB1 RPSA CDK1 HCFC1 TYMS KPNA2 TBK1 IRAK1 SND1 IPO7 PSMB3 YTHDC2 PABPC1 DDX6 SMARCA4 VCP PPIB PPID PDE12 NUP160 POLR2B NUP133 RPS5 RANBP1 NUP93 POLR2C NUP107 NUP155 NUP214 RPL36 RPL7 RPL3…
3.67E-21	75	1024	Symbiont process	PPIH THOC3 ICAM1 EIF3B EIF3A SMC3 FN1 TARDBP TRIM25 TRIM28 EIF3G PSMC3 DDB1 JUN UPF1 PSMB1 KPNA6 PSMA4 EIF2AK2 RHOA SF3B2 MAPK1 MAPK3 UBE2I SGTA C1QBP NUP98 IK SKP1 EIF4G1 STAT1 PSMB2 UBR4 PCNA HNRNPA1 PSMB6 FDPS UBXN1 HNRNPK RPSA CDK1 HCFC1 TYMS KPNA2 TBK1 IRAK1 SND1 IPO7 PSMB3 YTHDC2 PABPC1 DDX6 SMARCA4 VCP PPIB PPID PDE12 NUP160 POLR2B NUP133 RPS5 RANBP1 NUP93 POLR2C NUP107 NUP155 NUP214 RPL36…
8.43E-21	66	813	Organic cyclic compound catabolic process	UPF1 EDC4 PFKP PGK1 RNASEH2A TARDBP ITPA FXR2 PFKL PELO CARHSP1 HNRNPA0 EDC3 SND1 SKIV2L GSK3A PABPC1 XRN2 BLVRB NUDT1 CNOT1 FEN1 RNASEH2C PABPC4 AGO2 HNRNPR ALDOA MAGOH UPP1 TTC37 MTOR HNRNPC CDKN2A VCP PDE12 PSMB1 NUP160 PSMA4 NUP133 IGF2BP2 RPS5 PSMC6 NUP93 PSMA2 PSMD3 DDX6 NUP98 NUP107 NUP155 PPP2CA EIF4G1 PSMB2 NUP214 PSMA1 RPL36 PSMB6 RPL7 RPL30 PSMC3 RPSA EXOSC1 PSMD1 PSMD2 RPS27 RPL35A PS…
2.96E-20	121	2465	Protein-containing complex subunit organization	WDR18 PFN2 XAB2 MRPL22 RPS5 SUPT16H PSMC6 EIF3A PFN1 C1QBP PRPF19 PTGES3 ARPC3 NDUFS7 EXOC8 CLU MAP1S TUBGCP2 MAP1B PELO DNAAF5 VCP PSMC3 RPSA PRPF8 MRPL11 CKAP5 RPS27 EDC3 GEMIN4 MRPS11 HBA1 APOB PARK7 AGO2 DDX20 OAT TP53BP1 HSD17B10 SART3 NUP93 DDX6 SEC24A CNOT1 DSTN PRMT1 SBDS SMARCA4 TRIM28 ACTR2 PFKL HSPA4 PPID SMN1 HCFC1 JUN XRCC6 IPO4 ARL2 EIF2AK2 RHOA NSF EIF3I ICAM1 MAPK3 EIF3B SMC4 SF3B…
6.13E-20	51	503	Ribonucleoprotein complex biogenesis	WDR18 XAB2 MRPL22 RPS5 PES1 EIF3A C1QBP PRPF19 PTGES3 HEATR1 LTV1 NOB1 RPL7 RPSA ZNF622 PRPF8 MRPL11 RPS27 EDC3 GEMIN4 MRPS11 RPL35A TBL3 BOP1 AGO2 DDX20 SART3 DDX6 CNOT1 SBDS SMN1 NOP58 EIF3I NOP56 EIF3B SF3B1 RCL1 EIF3G MYBBP1A CDKN2A EIF3M WDR43 PA2G4 EXOSC1 EIF3K PRMT5 MRPS2 EIF2A G3BP1 DDX1 XRN2
7.15E-20	49	465	RNA catabolic process	UPF1 EDC4 RNASEH2A TARDBP FXR2 PELO CARHSP1 HNRNPA0 EDC3 SND1 SKIV2L PABPC1 CNOT1 FEN1 RNASEH2C PABPC4 AGO2 HNRNPR MAGOH TTC37 MTOR HNRNPC PDE12 PSMB1 PSMA4 IGF2BP2 RPS5 XRN2 PSMC6 PSMA2 PSMD3 DDX6 PPP2CA EIF4G1 PSMB2 NUP214 PSMA1 RPL36 PSMB6 RPL7 RPL30 PSMC3 RPSA EXOSC1 PSMD1 PSMD2 RPS27 RPL35A PSMB3
7.15E-20	113	2226	Cellular response to stress	MAP2K3 TP53BP1 PPP1R15A PSMC6 RNASEH2A SGTA PPIF ASCC3 WRNIP1 PRDX5 MAP2K2 UBA1 PCNA HYOU1 VCP MAP2K1 QARS HSPA6 XRCC6 NUDT1 UPF1 UFL1 ASNS XAB2 DDX1 GSTP1 GADD45B MAPK1 RBBP7 PGK1 MAPK3 MCM9 PARK7 TRIM28 DNAJB1 MYBBP1A ACTR2 ARL6IP5 ANKRD1 BAG3 ACAA2 DDB1 SLFN11 ZNF622 RBM4 MTOR EIF2AK2 RHOA ICAM1 SUPT16H SMCHD1 POLD2 SMC3 UBE2D3 PRPF19 CHORDC1 UCHL5 TARDBP CDK2 MAP1B EIF2A HNRNPK FEN1 CDK1 JUN …
7.87E-20	75	1084	Interspecies interaction between organisms	PPIH THOC3 ICAM1 EIF3B EIF3A SMC3 FN1 TARDBP TRIM25 TRIM28 EIF3G RPL30 PSMC3 DDB1 JUN UPF1 PSMB1 KPNA6 PSMA4 EIF2AK2 RHOA SF3B2 MAPK1 MAPK3 UBE2I SGTA C1QBP NUP98 IK SKP1 EIF4G1 STAT1 PSMB2 UBR4 PCNA HNRNPA1 PSMB6 FDPS UBXN1 HNRNPK RPSA CDK1 HCFC1 TYMS KPNA2 TBK1 IRAK1 SND1 IPO7 PSMB3 YTHDC2 PABPC1 DDX6 SMARCA4 VCP PPIB PPID PDE12 NUP160 POLR2B NUP133 RPS5 RANBP1 NUP93 POLR2C NUP107 NUP155 NUP214…
