# Supplementary material for: Epstein-Barr Virus LMP1 Modulates the CD63 Interactome
Source: Viruses. 2021 Apr 15;13(4):675. doi: 10.3390/v13040675 (PMC8071190; doi:10.3390/v13040675)
Supplement: Supplementary file 1 [file viruses-13-00675-s001.zip › Files S6 KEGG enrichment CD63_BirA+LMP1.csv]

Enrichment FDR	Genes in list	Total genes	Functional Category	Genes
9.87E-18	29	159	RNA transport	PRMT5 DDX20 XPOT EIF4G1 EIF4G2 NUP160 PABPC1 MAGOH NUP98 GEMIN4 NUP133 NUP107 XPO5 UPF1 UBE2I NUP214 THOC3 EIF3A EIF3B EIF3G EIF3I EIF4G3 PABPC4 EIF2B3 EIF1AY FXR2 NUP155 EIF5B NUP93
6.37E-08	17	133	Spliceosome	PPIH PRPF8 SF3B2 DHX15 SF3B3 SF3B1 PRPF19 HNRNPA1 HNRNPC HNRNPK HSPA6 MAGOH PPIL1 XAB2 U2AF1 THOC3 EFTUD2
6.37E-08	11	45	Proteasome	PSMA1 PSMA2 PSMA4 PSMB1 PSMB2 PSMB6 PSMC3 PSMC6 PSMD1 PSMD2 PSMD3
1.26E-05	52	1261	Metabolic pathways	GPHN ACAA2 PMVK PTGES3 MTHFD2 ADH5 NADK2 ADSS CYP51A1 DHFR DNMT1 DTYMK AK1 FDPS ALDOA GGT7 NME7 GMPPA HSD17B10 HADH ACADM IDH3B APRT IMPDH2 ACADVL ITPA IVD NDUFS7 MDH1 MDH2 ASNS ATIC NDUFB4 OAT ALDH7A1 LAP3 PFKL PFKP ATP6V1A PGK1 PIK3C2A QARS RRM1 BLVRB TKT TST TYMS UCK2 UMPS UPP1 GGCT SUCLG2
1.26E-05	14	134	Ribosome	MRPL3 RPL36 MRPL13 MRPL22 RPSA MRPS2 MRPS17 RPL7 RPL30 RPL35A RPS5 RPS27 MRPS11 MRPL11
1.26E-05	11	79	RNA degradation	DDX6 XRN2 CNOT1 EDC4 PABPC1 EXOSC1 PFKL PFKP EDC3 PABPC4 TTC37
1.70E-05	15	160	Cellular senescence	CDK2 CDKN2A MTOR HLA-C GADD45B NRAS PPID MAPK1 MAPK3 MAP2K1 MAP2K2 MAP2K3 CAPN2 CCNB2 CDK1
4.21E-05	8	44	Aminoacyl-tRNA biosynthesis	AARS GARS NARS YARS2 QARS SARS TARS TARS2
4.21E-05	16	200	Epstein-Barr virus infection	CDK2 TBK1 HLA-C ICAM1 IRAK1 JUN GADD45B MAP2K3 EIF2AK2 PSMC3 PSMC6 PSMD1 PSMD2 PSMD3 STAT1 CALR
4.21E-05	16	200	Viral carcinogenesis	CDK2 CDKN2A CHD4 DDB1 UBR4 SND1 HLA-C HNRNPK JUN RHOA NRAS MAPK1 MAPK3 EIF2AK2 RANBP1 CDK1
5.20E-05	12	116	Carbon metabolism	ADH5 ESD ALDOA ACADM IDH3B MDH1 MDH2 PFKL PFKP PGK1 TKT SUCLG2
6.48E-05	14	163	Protein processing in endoplasmic reticulum	HYOU1 SEC24A HSPH1 PPP1R15A HSPA6 DNAJB1 EIF2AK2 SKP1 SSR4 UBE2D3 VCP CALR CAPN2 PLAA
6.48E-05	16	211	Human immunodeficiency virus 1 infection	DDB1 MTOR TBK1 HLA-C IRAK1 JUN NRAS MAPK1 MAPK3 MAP2K1 MAP2K2 MAP2K3 SKP1 CALR CCNB2 CDK1
9.03E-05	10	86	Colorectal cancer	MTOR JUN RHOA GADD45B NRAS MAPK1 MAPK3 MAP2K1 MAP2K2 RALA
9.03E-05	7	37	Thyroid cancer	GADD45B NRAS MAPK1 MAPK3 MAP2K1 MAP2K2 NCOA4
0.000176155	8	57	Pyrimidine metabolism	CANT1 DTYMK NME7 RRM1 TYMS UCK2 UMPS UPP1
0.000208789	9	77	Ribosome biogenesis in eukaryotes	NOP56 TBL3 XRN2 WDR43 NOB1 SBDS NOP58 HEATR1 TCOF1
0.000208789	13	162	Hepatitis B	CDK2 DDB1 TBK1 IRAK1 JUN NRAS PCNA MAPK1 MAPK3 MAP2K1 MAP2K2 MAP2K3 STAT1
0.000250512	13	166	Influenza A	FDPS TBK1 DNAJB1 ICAM1 KPNA2 NUP98 MAPK1 MAPK3 MAP2K1 MAP2K2 EIF2AK2 STAT1 TRIM25
0.000266134	15	218	Human T-cell leukemia virus 1 infection	CDK2 CDKN2A FDPS HLA-C ICAM1 JUN MAD2L1 NRAS MAPK1 MAPK3 MAP2K1 MAP2K2 RANBP1 CALR CCNB2
